# Supplementary material for: Comparing Ocular Toxicity of Legacy and Alternative Per- and Polyfluoroalkyl Substances in Zebrafish Larvae
Source: Toxics. 2023 Dec 14;11(12):1021. doi: 10.3390/toxics11121021 (PMC10747198; doi:10.3390/toxics11121021)
Supplement: Supplementary file 1 [file toxics-11-01021-s001.zip]

Archive with 1 entries (1 files):
- toxics-2731273-supplementary.pdf
